# Supplementary material for: Body Mass Index and Cardiovascular Risk Markers: A Large Population Analysis
Source: Nutrients. 2025 Feb 20;17(5):740. doi: 10.3390/nu17050740 (PMC11902009; doi:10.3390/nu17050740)
Supplement: Supplementary file 1 [file nutrients-17-00740-s001.zip]

Archive with 1 entries (1 files):
- nutrients-3478531-supplementary.pdf
